# Supplementary material for: Benthic diel oxygen variability and stress as potential drivers for animal diversification in the Neoproterozoic-Palaeozoic
Source: Nat Commun. 2025 Mar 21;16:2223. doi: 10.1038/s41467-025-57345-0 (PMC11928486; doi:10.1038/s41467-025-57345-0)
Supplement: Supplementary file 3 — Supplementary Code 1-2 [file 41467_2025_57345_MOESM3_ESM.zip]

Archive with 4 entries (4 files):
- Supplementary Code file 1.docx
- __MACOSX/._Supplementary Code file 1.docx
- Supplementary Code file 2.docx
- __MACOSX/._Supplementary Code file 2.docx
